# Supplementary material for: Unveiling the mechanism of action of a novel natural dual inhibitor of SARS-CoV-2 Mpro and PLpro with molecular dynamics simulations
Source: Nat Prod Bioprospect. 2025 Jan 4;15(1):3. doi: 10.1007/s13659-024-00486-4 (PMC11699025; doi:10.1007/s13659-024-00486-4)
Supplement: Supplementary file 2 — Supplementary Material 2. [file 13659_2024_486_MOESM2_ESM.csv]

compound	smiles	MW	Vol	Dense	nHA	nHD	TPSA	nRot	nRing	MaxRing	nHet	fChar	nRig	Flex	nStereo	gasa	QED	Synth	Fsp3	MCE-18	Natural Product-likeness	Alarm_NMR	BMS	Chelating	PAINS	Lipinski	Pfizer	GSK	GoldenTriangle	logS	logD	logP	mp	bp	pka_acidic	pka_basic	caco2	MDCK	PAMPA	pgp_inh	pgp_sub	hia	f20	f30	f50	OATP1B1	OATP1B3	BCRP	BSEP
Sydowiol B	Cc1cc(O)c(O)c(Oc2cc(C)cc(O)c2Oc2cc(C)cc(O)c2O)c1	384.12	383.9062299	1.000556829	7	5	119.61	4	3	6	7	0	18	0.222222222	0	0	0.413	2.629	0.143	21	0.735	[(4, 3, 2, 1, 27, 7, 5, 6), (4, 3, 2, 1, 27, 7, 5)]	[(3, 4, 5, 6, 14, 15, 23, 24, 25, 26)]	[(1, 27, 7, 5, 3, 2, 4, 6)]	[(1, 27, 7, 5, 3, 2, 4, 6)]	0	0	0	0	-3.794700089	2.560731632	2.833136916	182.0927555	318.2369093	7.111739845	5.166283542	-5.352560749	-4.868791741	0.497211367	0.002256894	0.008046228	0.003049493	0.551964849	0.819983542	0.934322573	0.995016396	0.970978796	0.269499719	0.086172722
Violaceol I	Cc1cc(O)c(O)c(Oc2cc(C)cc(O)c2O)c1	262.08	261.7197153	1.001376605	5	4	90.15	2	2	6	5	0	12	0.166666667	0	0	0.625	2.384	0.143	14	0.625	[(4, 3, 2, 1, 18, 7, 5, 6), (4, 3, 2, 1, 18, 7, 5)]	['-']	[(1, 18, 7, 5, 3, 2, 4, 6)]	[(1, 18, 7, 5, 3, 2, 4, 6)]	0	0	0	0	-2.824616822	2.18318446	2.241296748	151.6474017	298.1871607	6.821359746	5.404974745	-5.249738391	-4.827065837	0.451421261	0.002209802	0.005578105	0.006349862	0.640651017	0.757190555	0.942402422	0.991996825	0.970252395	0.269607574	0.066056766
[truncated: 73 more columns]
